# Supplementary material for: Optimized circular RNA vaccines for superior cancer immunotherapy
Source: Theranostics. 2025 Jan 2;15(4):1420–38. doi: 10.7150/thno.104698 (PMC11729565; doi:10.7150/thno.104698)
Supplement: Supplementary file 2 — Supplementary tables. [file thnov15p1420s2.xlsx]

## Sheet: Table S1
Table S1. IRES sequences
IRES type	Name	Sequence
Viral IRESs	CV-A11	TTAAAACAGCTGTGGGGTTGTTCCCACCCCAGAGGCCCACGTGGCGGCTAGTACTCCGGTATCACGGTACCCTTGTACGCCTGTTTTATACTCCCTCCCCCGTAACTTAGAAGCAATCAAATCAAGTTCAATAGGAGGGGGTACAAACCAGTACCACCACGAACGAGCACTTCTGTTTCCCCGGTGAAGTTGCATAGACTGTTACCACGGTTGAAAGCGACCGATCCGTTATCCGCTCATGTACTTCGAGAAGCCTAGTACCTCCTTGGAATCTTCGATGCGTTGCGCTCAGCACTCAACCCCGGAGTGTAGCTTAGGCTGATGAGTCTGGACAGCCCTCACCGGCGACGGTGGTCCAGGCTGCGTTGGCGGCCTACCTGTGGCCCAAAGCCACAGGAC…
	CV-A2	TTAAAACAGCCTGTGGGTTGCACCCACCCACAGGGCCCACTGGGCGCTAGCACTCTGGTATCACGATACCTTTGTGCGCCTGTTTTATATCCCCACCCCGAGTAAACGTTAGAAGTTACGCAACCCCGATCAATAGTAGGTGTAGCACTCCAGCTGCATCGAGATCAAGCACTTCTGTCTCCCCGGACCGAGTATCAATAGACTGCTAACGCGGTTGAAGGAGAAAACGTTCGTTACCCGGCCAATTACTTCGAGAAGCCCAGTAGTGCCGTGAAAGTTGCGGAGTGTTTCGCTCAGCACTTCCCCCGTGTAGATCAGGCTGATGAGTCACCGCGATCCCCACAGGTGACTGTGGCGGTGGCTGCGTTGGCGGCCTGCCTATGGGGCAACCCATAGGAC…
	CVB3	TTAAAACAGCCTGTGGGTTGATCCCACCCACAGGCCCATTGGGCGCTAGCACTCTGGTATCACGGTACCTTTGTGCGCCTGTTTTATACCCCCTCCCCCAACTGTAACTTAGAAGTAACACACACCGATCAACAGTCAGCGTGGCACACCAGCCACGTTTTGATCAAGCACTTCTGTTACCCCGGACTGAGTATCAATAGACTGCTCACGCGGTTGAAGGAGAAAGCGTTCGTTATCCGGCCAACTACTTCGAAAAACCTAGTAACACCGTGGAAGTTGCAGAGTGTTTCGCTCAGCACTACCCCAGTGTAGATCAGGTCGATGAGTCACCGCATTCCCCACGGGCGACCGTGGCGGTGGCTGCGTTGGCGGCCTGCCCATGGGGAAACCCATGGGACG…
	EMC-B	CCCCAACGTTACTGGCCGAAGCCGCTTGGAATAAGGCCGGTGTGCGTTTGTCTATATGTTATTTCTACCACATCACCGTCTTTTGGTGGTGTGAGGGCCCGGAACCTGGCCCTGTCTTCTTGACGAGCATTCCTAGGGGTCTTTCCCCTCTCGCCAAAGGAATGTAAGGTCTGTTGAATGTCGTGAAGGAAGCAGTTCCTCTGGAAGCTTCTTGAAGACAAGCAACGTCTGTAGCGACCCTTTGCAGGCAGCGGAAATCCCCACCTGGTAACAGGTGCCTCTGCGGCCAAAAGCCACGTGTATAAGATACACCTGCAAAGGCGGCACAACCCCAGTGCCACGTTGTGAGTTGGATAGTTGTGGAAAGAGTCAAATGGCTCACCTCAAGCGTATTCAACA…
	EV-A	TTAAAACAGCCTGTGGGTTGTACCCACCCACAGGGCCCACTGGGCGCTAGCACTCTGATTCTACGGAATCCTTGTGCGCCTGTTTTATGTCCCTTCCCCCAATCAGTAACTTAGAAGCATTGCACCTCTTTCGACCGTTAGCAGGCGTGGCGCACCAGCCATGTCTTGGTCAAGCACTTCTGTTTCCCCGGACCGAGTATCAATAGACTGCTCACGCGGTTGAGGGAGAAAACGTCCGTTACCCGGCTAACTACTTCGAGAAGCCTAGTAGCACCATGAAAGTTGCAGAGTGTTTCGCTCAGCACTTCCCCCGTGTAGATCAGGTCGATGAGTCACTGCGATCCCCACGGGCGACCGTGGCAGTGGCTGCGTTGGCGGCCTGCCTGTGGGGTAACCCAC…
	EV-B107	TTAAAACAGCCTGTGGGTTGTTCCCACCCGCAGGGCCCACTGGGCGCTAGCACACTGGTATCCCGGTACCCTTGTGCGCCTGTTTTATATACCCTCCCCCTTATGTAACTTAGAAGTATGATTCAAACGGTCGACAGGCGGCTCAGTGCACCAACTGAGTCATGACCAAGCACTTCTGTTACCCCGGACTGAGTATCAATAAGCTGTTCACACGGCTGAAGGAGAAAACGTTCGTTACCCGGCCAATTACTTCGAGAAACCTAGTACCACCATGAAGGTTGCGCAGTGTTTCGCTCCACACAACCCCAGTGTAGATCAGGTCGATGAGTCACCGCATTCCCCACGGGCGACCGTGGCGGTGGCTGCGTTGGCGGCCTGCCCATGGGGCAACCCATGGGA…
	EV-B82	TTAAAACAGCCTGTGGGTTGCACCCACCCGCAGGGCCCACTGGGCGCTAGTACACTGGTACCCCGGTACCCTTGTACGCCTGTTTTATTTCTCCCTCCCCCAACCAGTAACCTAGAAGTAAAGCAAACCCGATCAATAGCAGGTGCGACACACCAGTCGTATCTTGATCAAGCACTTCTGTAACCCCGGGCCGAGTATCAATAGACTGCTCACGCGGTTGAGGGAGAAAACGCTCGTTATCCGGCTGACTACTTCGAGAAACCCAGTAACACCATAGAAGTTGCAGAGTGTTTCGCTCAGCACTTTCCCCGTGTAGATCAGGTCGATGAGTCACCGCATTCCCCACGGGTGACCGTGGCGGTGGCTGCGTTGGCGGCCTGCCTATGGGGCAACCCATGG…
	EV-C102	TTAAAACAGCTCTGGGGTTGTTCCCACCCCAGAGGCCCACGTGGCGGCTAGTACTCTGGTATCACGGTACCTTTGTACGCCTGTTTTACATCCCCTCCCCCACGTAACTTTAGAAGCAATTCAACAAGTTCAATAGAGGGGGTACAAACCAGTATCACCACGAACAAGCACTTCTGTTTCCCCGGTGATTTTACATAAGCTGTGCCCACGGCTGAAAGTGAATGATCCGTTACCCGCTCGAGTACTTCGAAAAGCCTAGTATCGCTTTGGGATCTTCGACGCGTTGCGCTCAGCACTCTACCCCGAGTGTAGCTTAGGCTGATGAGTCTGGGCATTCCCCATCGGCGACGATGGCCCAGGCTGCGTTGGCGGCCTACCCATGGCTAACGCCATGGGACG…
	EV-C118	TTTTTAAAACAGCCTGGGGGTTGTTTCCCCCTCCGAGGTCCCCTGGACGCCCGTACCCCGGCATCACGGTGCCCTTGTATGCCTGTTTTATAATCCCCCCCCCCCGCAACTTTAGAAGAAAACGAACTCCGAGCTCAGTAGGCGTCACGTTTCCAGCGTGACTACGAGCAAGCACTTCTGTTTCCCCGGTTGCGCCCTATATGCTGTGTGAACGGCAGAAAGGGGCAAAATCGTTATCCGCTTGATTACTGCGGGACGCCTAGTATCACTATGGATTGACTTGAGGGTTGCGCTCAGCACATCCCCAGTGTAGCTTGGGCCGATGAGGCTCCGAATTCCCCACGGGCGACCGTGTCGGAGCCTGCGTTGGCGGCCTACCCGCGCCTCACGGCGTGGGAC…
	HCOSV-B1	TTGCCAGTTTTTTGAAACGTGTGGTTTGACGTCTAACCATTATGGCAGTGGGTGGAGTACTGCAAAGATGTCACCGTGCTTTACACGGTTTTTGAACCCCACACCGGCTGTTTGGCGCTTGCAGGACAGCAGGTTTATTTTCTTTTAACTCTCTCTTTCTAGCCACACACGATCTATGTGTGTGGGCGGAGTGATACTCCCGTTCCTTCTTGGACAGGCGGCCTCCACGCCCTTTGTGGATCTTAAGGCTACCAAGTCACTGGTGTTGGAAAGTGAAGAGAAAGGAGTTCCTTGGGAACTACATGTGGCATTGACAGAGGTTGTAGCGATGCTGTGTGTGTGTGCGGATTACCCCCGTGGCGACACGGACCCCACAGGCCAAAAGCCCTGTCCGAAAGG…
	HCV-H77	GCCAGCCCCCTGATGGGGGCGACACTCCACCATGAATCACTCCCCTGTGAGGAACTACTGTCTTCACGCAGAAAGCGTCTAGCCATGGCGTTAGTATGAGTGTCGTGCAGCCTCCAGGACCCCCCCTCCCGGGAGAGCCATAGTGGTCTGCGGAACCGGTGAGTACACCGGAATTGCCAGGACGACCGGGTCCTTTCTTGGATAAACCCGCTCAATGCCTGGAGATTTGGGCGTGCCCCCGCAAGACTGCTAGCCGAGTAGTGTTGGGTCGCGAAAGGCCTTGTGGTACTGCCTGATAGGGTGCTTGCGAGTGCCCCGGGAGGTCTCGTAGACCGTGCACC
	HCV-TrKj	ACCTGCCTCTTTCGAGGCGACACTCCACCATGAATCACTCCCCTGTGAGGAACTTCTGTCTTCACGCGGAAAGCGTCTAGCCATGGCGTTAGTACGAGTGTCGTGCAGCCTCCAGGCCCCCCCCTTCCGGGAGAGCCATAGTGGTCTGCGGAACCGGTGAGTACACCGGAATCGCCGGGATGACCGGGTCCTTTCTTGGAACAACCCGCTCAATGCCCGGAAATTTGGGCGTGCCCCCGCGAGATCACTAGCCGAGTAGTGTTGGGTCGCGAAAGGCCTTGTGGTACTGCCTGATAGGGTGCTTGCGAGTGCCCCGGGAGGTCTCGTAGACCGTGCAAC
	HRV-A1	TTAAAACTGGGTGTGGGTTGTTCCCACCCACACCACCCAATGGGTGTTGTACTCTGTTATTCCGGTAACTTTGTACGCCAGTTTTTCCCTCCCCTCCCCATCCTTTTACGTAACTTAGAAGTTTTAAATACAAGACCAATAGTAGGCAACTCTCCAGGTTGTCTAAGGTCAAGCACTTCTGTTTCCCCGGTTGATGTTGATATGCTCCAACAGGGCAAAAACAACAGATACCGTTATCCGCAAAGTGCCTACACAGAGCTTAGTAGGATTCTGAAAGATCTTTGGTTGGTCGTTCAGCTGCATACCCAGCAGTAGACCTTGCAGATGAGGCTGGACATTCCCCACTGGTAACAGTGGTCCAGCCTGCGTGGCTGCCTGCGCACCTCTCATGAGGTGTGA…
	HRV-A44	TTAAAACTGGGTCCAGGTTGTTCCCACCTGGATCTCCTACATGGAGTTGTACTCTATTATCCCGGTAATCTTGTACGCCAGTTTTATATCCCTTCCCTTTTTGTAACTTAGAAGTTAAACACACAGACCAATAGGTGGTGGCTATCCAAGTCATTAATGGTCAAGCACTTCTGTTTCCCCGGTTTAGATTGATACGCTCCACCAGGGCGAAAACAATTTAAATCGTTATCCGCAAAATGACTACGCAAAGCCTAGTAATATCTTGAAGGACTTATGGTTGGTCGCTCCACTAAACCCCATAGTAGACCTGGCAGATGAGGCTAGAAATACCCCACTGGAGACAGTGTTCTAGCCTGCGTGGCTGCCTGCACACCCTATGGGTGTGAAGCCATACTTTCG…
	HRV-A50	TTAAAACTGGGTCCAGGTTGTTCCCACCTGGATCTCCTAATGGGAGTTGTACTCTGTTATTCCGGTAACTTTGTATGCCAGTTTTATCTCCCTACCCCCAATGTAACTTAGAAGATGTACACAACGACCAATAGGTGATGATCAACCAGATTATCAAAGGTCAAGCACTTCTGTTTTCCCGGTTAGAGTTGATATGCTCCAACAGGGCAAAAACAACTTTAATCGTTATCCGCAAAGCGCCTACGCAAAGCCTAGTAACAGCTTCGAAGATTTATGGTTGGTCGTTCCGCTGTTCCCCACAGTAGACCTGGCAGATGAGGCTAGAGATTCCCCACTGGTAACAGTGTTCTAGCCTGCGTGGCTGCCTGCGCACCCTTCGGGTGCGAAGCCATATTTCGG…
	HRV-A98	TTAAAACTGGGTCTAGGTTGTTCCCACCTAGGCCTCCTACATGGAGTTGTACTCTATTATTCCGGTAATTTTGTACGCCAGTTTTATATCCCTTCCCCCATGTAACTTAGAAGTTTGACACACTGACCAATAGGTGGCAATTAACCAAATTGCTAAAGGTCAAGCACTTCTGTTTCCCCGGTCAAGATTGATACGCTCTACCAGGGCGAAAACAATTGAGATCGTTATCCGCAAAGTGCCTACGCGAAGCCTAGTAATATCTTGAAGAATTTATGGTTGGTCGCTCCGCCATTACCCATGGTAGACCTGGCAGATGAGGCTAGAAATTCCCCACTGGTGACAGTGTTCTAGCCTGCGTGGCTGCCTGCACACCCTCACGGGTGTGAAGCCATACGTTTG…
	HRV-B14	TTAAAACAGCGGATGGGTATCCCACCATTCGACCCATTGGGTGTAGTACTCTGGTACTATGTACCTTTGTACGCCTGTTTCTCCCCAACCACCCTTCCTTAAAATTCCCACCCATGAAACGTTAGAAGCTTGACATTAAAGTACAATAGGTGGCGCCATATCCAATGGTGTCTATGTACAAGCACTTCTGTTTCCCAGGAGCGAGGTATAGGCTGTACCCACTGCCAAAAGCCTTTAACCGTTATCCGCCAACCAACTACGTAACAGTTAGTACCATCTTGTTCTTGACTGGACGTTCGATCAGGTGGATTTTCCCTCCACTAGTTTGGTCGATGAGGCTAGGAATTCCCCACGGGTGACCGTGTCCTAGCCTGCGTGGCGGCCAACCCAGCTTATGCT…
	HRV-B3	TTAAAACAGCGGATGGGTACCCCACCATCCGACCCACTGGGTGTAGTACTCTGGTACTTCGTACCTTTGTACGCCTGTTCTTCCCATTGTACCCTTCCTGAACTTCCAACCCAAGTAACGTTAGAAGCTCAACATTTAGTACAACAGGAAGCACCACATCCAGTGGTGTTTAGTACAAGCACTTCTGTTTCCCCGGAGCGAGGTATAGGCTGTACCCACTGCCAAAAACCTTTAACCGTTATCCGCCAACCAACTACGTAAAAGCTAGTAGTATTATGTTTTTAACTAGGCGTTCGATCAGGTGGATTTCCCCTCCACTAGTTTGGTCGATGAGGCTAGGAATTCCCCACGGGTGACCGTGTCCTAGCCTGCGTGGCGGCCAACCCAGCTTATGCTGGG…
	HRV-B69	TTAAAACAGCGGATGGGTATCCCACCATCCGACCCACTGGGTGTAGTACTCTGGTACTTTGTACCTTTGTACGCCTGTTTCTCCCTCCCTTCCCAACCTAAACAATCCTTGTAACTTAGAAGGTTTCGATTATCGCACAATAGGGACTATTGCAACCAGCAATAGTCAGTGCAAGCACTTCTGTTTCCCCGGAGCGGAGTGTAGATGGCCACCGCTGTCAAAAGCTCTTAACCGTTATCCGCCAGTTAACTACGCAACGGCTAGTAGTGCCTTGTTGCTTTTATGGCGTTCGATCAGGCGAGATTTACCCCCTCGCTAGTCTGGTCGATGAGGCTGAGAATTCCCCACGGGCGACCGTGTCTCAGCCTGCGTGGCGGCCAGCCCAGCCTTTGCTGGGAC…
	HRV-C20	GTGGTACACCGTGGTTCCGGTCACCTTGTACGCCTGTTTGCTATCCCACCCCAACTTTCTTTCATTCTTCACTTCCAGTAACTTAGAAGTTGACACAGAGTCCAATAGGATGCAGCTAATCCAAGTCTGCTACGGACAAGCACTTCTGTTTCCCCGGGTGTGTGAATAGACTCCAACAGGGTTGAAGCTGTAGCACTCGTTATCCGCACAACTACTACGCGAATGTTAGTAACACTCTCTAAGTATAGTGGGATTTCGCTCCGCAGAAACCCCATCTGTAGATTAGGGCAATGAGGCTACACACACCCCACTGGCGACAGTGGTGTAGCCTGCGTGGTGCCCTACCTGGGGTTTCATACCCCAGGATTCCACTTTACTGACAGGGTGTGAAGGCGCTAG…
	HRV-NAT045	GTGACAATCAGCCAGATTGTTAACGGTCAAGCACTTCTGTTTCCCCGGTACCCTTGTATACGCTTCACCCGAGGCGAAAAGTGAGGTTATCGTTATCCGCAAAGTGCCTACGAGAAGCCTAGTAGCACTTTTGAAGCCTATGGCTGGTCGCTCAACTGTTTACCCAGCAGTAGACCTGGCAGATGAGGCTAGATGTTCCCCACCAGCGATGGTGATCTAGCCTGCGTGGCTGCCTGCACACTCTATTGAGTGTGAAGCCAGAAAGTGGACAAGGTGTGAAGAGCCTATTGTGCTCACTTTGAGTCCTCCGGCCCCTGAATGTGGCTAATCCTAACCCCGTAGCTGTTGCATGTAATCCAACATGTCTGCAGTCGTAATGGGCAACTATGGGATGGAACC…
	HRV-QCE	CATGGTTACCCACGAGGTGCAGTGGTCTTGTATTACGGTACATTTCCATACCAGTTTTATAAACCCTACCCTGAAACTTATAGAAGCTTGTACACACCGACCGACAGGTGGCAATCATCCAGATTGTCGAAGGTCAAGCACTTCTGTTTCCCCGGTATCCTTGTATACGCTTCACCCGAGGCGAAAACCGAGGTTATCGTTACCCGCAAAGTGCCTACGAGAAGCCTAGTATCACTTTGGAAACCTATGGTTGGTCGCTCAGCTGTTTTCCCAACAGTAGACCTGGCAGATGAGGCTGGACGCTCCCCACCAGCGATGGTGGTCCAGCCTGCGTGGCTGCCTGCACACCCTGTGGGGTGTGAAGCCAGAAAGTGGACAAGGTGTGAAGAGCCTATTGTG…
	Mengo virus	CCCCTCACATTACTGGCCGAAGCCGCTTGGAATAAGGCCGGTGTGCGTCTGTCTATATGTTACTTCTACTACATTGTCGTCTGTGACGATGTAGGGGCCCGGAACCTGGTCCTGTCTTCTTGACGAGTATTCCTAGGGGTCTTTCCCCTCTCGACAAAGGAATACAAGGTCTGTTGAATGTCGTGAAGGAAGCAGTTCCTCTGGACGCTTCTTGAAGACAAGCAACGTCTGTAGCGACCCTTTGCAGGCAGCGGAATCCCCCACCTGGTGACAGGTGCCTCTGCGGCCGAAAGCCACGTGTGTAAGACACACCTGCAAAGGCGGCACAACCCCAGTGCCACGTTGTGCGTTGGATAGTTGTGGAAAGAGTCAAATGGCTCTCCTCAAGCGTATTCAACA…
	PV3	TTAAAACAGCTCTGGGGTTGCTCCCACCCCAGAGGCCCACGTGGCGGCCAGTACTCTGGTATTGCGGTACCTTTGTACGCCTGTTTTATACTCCCTCCCCCCGTGCAACTTTAGAAGAAATCCACAAAGTTCAATAGAGGGGGTGCAAACCAGCACCACCACGAACAAGCACTTCTGTTTCCCCGGTGATGTCGTATAAGCTGTACCCACGGCTGAAGGCGACGGATCCGTTATCCGCTTGAGTACTTCGAGAAGCCTAGTATTACCTTGGAATCTTCGACGCGTTGCGCTCAGCACTCTACCCCGAGTGTAGCTTAGGTCGATGAGTCTGGGCACGCCCCACCGGCGACGGTGGCCCAGGCTGCGTTGGCGGCCTACCCATGGCTATCACCATGGGAC…
	PV3-FIN84	GGGTTGTTCCCACCCCAGAGGCCTACGTGGCGGCTAGTACTCCGGTATCACGGTACCCTTGTACGCCTGTTTTATACTCCCTTCCCCGTAACTTAGAAGTAAACAAGCCAAGTTCAATAGAAGGGGGTACAAACCAGTACCACCACGAACAAGCACTTCTGTTTCCCCGGTGAAGTTGCATAGATTGTTCCCACGGTCGAAAGCGACTGATCCGTTACCCGCTCATGTACTTCGGGAAGCCTAGTATCACCTTCGGATCTTCGATGCGTTGCGCTCAGCACTCAACCCCAGAGTGTAGCTTAGGTCGATGAGTCTGGACAAACCTCACTGGCGACAGTGGTCCAGGCTGCGTTGGCGGCCTACCTGTGGCCCAAAGTCACAGGACGCTAGTTGTGAACA…
	simianV19	TTAAAACAGCCTGTGGGTTGTACCCACCCGCAGGGCCCACTGGGCGCTAGTACACTGATATCACGGTACCTTTGTACGCCTGTTTTATCTCCCTACCCCCATCGTAACTTAGAAGCTTAACAATACAGATCAATAGCCTCTGCACCAAACCAGGTGTGGAATGATCAAGCATTTCTGTTACCCCGGACCTAGTACCAATAGGCTGTGTCAAACGGCTGAAGGGGAAAAAGTTCGTTACCCGGCCACCTACTTCGAGAAGCCTAGTAGCATCACTGAAGCTGTGAAGCGTTACGATCAGCACAACCCCAGTGTAGTTCAGGTCGATGAGTCACTGCATTCCCCACAGGCGACTGTAGCAGTGGCTGCGTTGGCGGCCTGCCCTTGGTCTCTGACCAAGGG…
Cellular IRESs	c-JUN	CAGAGTTGCACTGAGTGTGGCTGAAGCAGCGAGGCGGGAGTGGAGGTGCGCGGAGTCAGGCAGACAGACAGACACAGCCAGCCAGCCAGGTCGGCAGTATAGTCCGAACTGCAAATCTTATTTTCTTTTCACCTTCTCTCTAACTGCCCAGAGCTAGCGCCTGTGGCTCCCGGGCTGGTGTTTCGGGAGTGTCCAGAGAGCCTGGTCTCCAGCCGCCCCCGGGAGGAGAGCCCTGCTGCCCAGGCGCTGTTGACAGCGGCGGAAAGCAGCGGTACCC
	HOXa9	GAAAAAACAGAAGAGGGAAGGATACCAGAGCGGTTCATACAGGGCCCAGAAACTAGGCGAGGTGACCCCTCAGCAAGACAAACACCTCTTGATGTTGACTGGCGATTTTCCCCATCTCCAGTCTGGGGAGCGGGACTAGGCATACAGATGATGGAGCTTAGAACCCGCTGGCTAGGGAATAAAATTCGCTGGGCAGTTTGTGCTCAAAGAAGTGGGCCAGGGCGCTTGTGACACAATCAGGGCGTTTGTGACACAAACCCTTGAGGGTTGGCAGTTCTCTCCTTGGCGGTTGCTCTGGTTGCTCTGTGGGGCCTTCCCTGTGGAGCAAGGGTGATCTGGCCGATGTGCAAGCGCCTGGCTGGCTTTCCAGTCTGACTAGGGTCGGTAGCCCATTTTAGG…
	P53	AGAGCCACCGTCCAGGGAGCAGGTAGCTGCTGGGCTCCGGGGACACTTTGCGTTCGGGCTGGGAGCGTGCTTTCCACGACGGTGACACGCTTCCCTGGATTGGCAGCCAGACTGCCTTCCGGGTCACTGCC
EV-A IRES mutants	2m1	TTAAAACAGCCTGTGGGTTGTACCCACCCACAGGGCCCACTGGGCGCTAGCACTCTGATTCTACGGAATCCTTGTGCGCCTGTTTTATGTCCCTTCCCCCAATCAGTAACTTAGAAGCATTGCACCTCTTTCGACCGTTAGCCGGCGCGGCGCACCAGCCGCGCCGTGGTCAAGCACTTCTGTTTCCCCGGACCGAGTATCAATAGACTGCTCACGCGGTTGAGGGAGAAAACGTCCGTTACCCGGCTAACTACTTCGAGAAGCCTAGTAGCACCATGAAAGTTGCAGAGTGTTTCGCTCAGCACTTCCCCCGTGTAGATCAGGTCGATGAGTCACTGCGATCCCCACGGGCGACCGTGGCAGTGGCTGCGTTGGCGGCCTGCCTGTGGGGTAACCCAC…
	4m1	TTAAAACAGCCTGTGGGTTGTACCCACCCACAGGGCCCACTGGGCGCTAGCACTCTGATTCTACGGAATCCTTGTGCGCCTGTTTTATGTCCCTTCCCCCAATCAGTAACTTAGAAGCATTGCACCTCTTTCGACCGTTAGCAGGCGTGGCGCACCAGCCATGTCTTGGTCAAGCACTTCTGTTTCCCCGGACCGAGTATCAATAGACTGCTCACGCGGTTGAGGGAGAAAACGTCCGTTACCCGGCTAACTACTTCGAGAAGCCTAGTAGCACCATGAAAGTTGCAGAGTGTTTCGCTCAGCACTTCCCCCGTGTAGATCAGGTCGATGGGCCCCGGCGATCCCCACGGGCGACCGTGGCCGGGGCCGCGTTGGCGGCCTGCCTGTGGGGTAACCCAC…
	4m2	TTAAAACAGCCTGTGGGTTGTACCCACCCACAGGGCCCACTGGGCGCTAGCACTCTGATTCTACGGAATCCTTGTGCGCCTGTTTTATGTCCCTTCCCCCAATCAGTAACTTAGAAGCATTGCACCTCTTTCGACCGTTAGCAGGCGTGGCGCACCAGCCATGTCTTGGTCAAGCACTTCTGTTTCCCCGGACCGAGTATCAATAGACTGCTCACGCGGTTGAGGGAGAAAACGTCCGTTACCCGGCTAACTACTTCGAGAAGCCTAGTAGCACCATGAAAGTTGCAGAGTGTTTCGCTCAGCACTTCCCCCGTGTAGATCAGGTCGATGAGTCACTGCGATCCCCACGGGCGACCGTGGCAGTGGCTGCGTTGGCGGCCTGCCGGCGGGGTAACCCGC…
	4m3	TTAAAACAGCCTGTGGGTTGTACCCACCCACAGGGCCCACTGGGCGCTAGCACTCTGATTCTACGGAATCCTTGTGCGCCTGTTTTATGTCCCTTCCCCCAATCAGTAACTTAGAAGCATTGCACCTCTTTCGACCGTTAGCAGGCGTGGCGCACCAGCCATGTCTTGGTCAAGCACTTCTGTTTCCCCGGACCGAGTATCAATAGACTGCTCACGCGGTTGAGGGAGAAAACGTCCGTTACCCGGCTAACTACTTCGAGAAGCCTAGTAGCGCCCGGAAAGTTGCAGAGTGTTTCGCTCAGCACTTCCCCCGTGTAGATCAGGTCGATGAGTCACTGCGATCCCCACGGGCGACCGTGGCAGTGGCTGCGTTGGCGGCCTGCCTGTGGGGTAACCCAC…
	4m4	TTAAAACAGCCTGTGGGTTGTACCCACCCACAGGGCCCACTGGGCGCTAGCACTCTGATTCTACGGAATCCTTGTGCGCCTGTTTTATGTCCCTTCCCCCAATCAGTAACTTAGAAGCATTGCACCTCTTTCGACCGTTAGCAGGCGTGGCGCACCAGCCATGTCTTGGTCAAGCACTTCTGTTTCCCCGGACCGAGTATCAATAGACTGCTCACGCGGTTGAGGGAGAAAACGTCCGTTACCCGGCCGCCCGCCGCGGGAAGCCTAGTAGCACCATGAAAGTTGCAGAGTGTTTCGCTCAGCACTTCCCCCGTGTAGATCAGGTCGATGAGTCACTGCGATCCCCACGGGCGACCGTGGCAGTGGCTGCGTTGGCGGCCTGCCTGTGGGGTAACCCAC…
	5m1	TTAAAACAGCCTGTGGGTTGTACCCACCCACAGGGCCCACTGGGCGCTAGCACTCTGATTCTACGGAATCCTTGTGCGCCTGTTTTATGTCCCTTCCCCCAATCAGTAACTTAGAAGCATTGCACCTCTTTCGACCGTTAGCAGGCGTGGCGCACCAGCCATGTCTTGGTCAAGCACTTCTGTTTCCCCGGACCGAGTATCAATAGACTGCTCACGCGGTTGAGGGAGAAAACGTCCGTTACCCGGCTAACTACTTCGAGAAGCCTAGTAGCACCATGAAAGTTGCAGAGTGTTTCGCTCAGCACTTCCCCCGTGTAGATCAGGTCGATGAGTCACTGCGATCCCCACGGGCGACCGTGGCAGTGGCTGCGTTGGCGGCCTGCCTGTGGGGTAACCCAC…
	5m2	TTAAAACAGCCTGTGGGTTGTACCCACCCACAGGGCCCACTGGGCGCTAGCACTCTGATTCTACGGAATCCTTGTGCGCCTGTTTTATGTCCCTTCCCCCAATCAGTAACTTAGAAGCATTGCACCTCTTTCGACCGTTAGCAGGCGTGGCGCACCAGCCATGTCTTGGTCAAGCACTTCTGTTTCCCCGGACCGAGTATCAATAGACTGCTCACGCGGTTGAGGGAGAAAACGTCCGTTACCCGGCTAACTACTTCGAGAAGCCTAGTAGCACCATGAAAGTTGCAGAGTGTTTCGCTCAGCACTTCCCCCGTGTAGATCAGGTCGATGAGTCACTGCGATCCCCACGGGCGACCGTGGCAGTGGCTGCGTTGGCGGCCTGCCTGTGGGGTAACCCAC…
	DI	CCCTTCCCCCAATCAGTAACTTAGAAGCATTGCACCTCTTTCGACCGTTAGCAGGCGTGGCGCACCAGCCATGTCTTGGTCAAGCACTTCTGTTTCCCCGGACCGAGTATCAATAGACTGCTCACGCGGTTGAGGGAGAAAACGTCCGTTACCCGGCTAACTACTTCGAGAAGCCTAGTAGCACCATGAAAGTTGCAGAGTGTTTCGCTCAGCACTTCCCCCGTGTAGATCAGGTCGATGAGTCACTGCGATCCCCACGGGCGACCGTGGCAGTGGCTGCGTTGGCGGCCTGCCTGTGGGGTAACCCACAGGACGCTCTAATATGGACATGGTGCAAAGAGTCTATTGAGCTAGTTAGTAGTCCTCCGGCCCCTGAATGCGGCTAATCCTAACTGCGGA…
	Linker	TTAAAACAGCCTGTGGGTTGTACCCACCCACAGGGCCCACTGGGCGCTAGCACTCTGATTCTACGGAATCCTTGTGCGCCTGTTTTATGTTGCACCTCTTTCGACCGTTAGCAGGCGTGGCGCACCAGCCATGTCTTGGTCAAGCACTTCTGTTTCCCCGGACCGAGTATCAATAGACTGCTCACGCGGTTGAGGGAGAAAACGTCCGTTACCCGGCTAACTACTTCGAGAAGCCTAGTAGCACCATGAAAGTTGCAGAGTGTTTCGCTCAGCACTTCCCCCGTGTAGATCAGGTCGATGAGTCACTGCGATCCCCACGGGCGACCGTGGCAGTGGCTGCGTTGGCGGCCTGCCTGTGGGGTAACCCACAGGACGCTCTAATATGGACATGGTGCAAAG…
	DVI	TTAAAACAGCCTGTGGGTTGTACCCACCCACAGGGCCCACTGGGCGCTAGCACTCTGATTCTACGGAATCCTTGTGCGCCTGTTTTATGTCCCTTCCCCCAATCAGTAACTTAGAAGCATTGCACCTCTTTCGACCGTTAGCAGGCGTGGCGCACCAGCCATGTCTTGGTCAAGCACTTCTGTTTCCCCGGACCGAGTATCAATAGACTGCTCACGCGGTTGAGGGAGAAAACGTCCGTTACCCGGCTAACTACTTCGAGAAGCCTAGTAGCACCATGAAAGTTGCAGAGTGTTTCGCTCAGCACTTCCCCCGTGTAGATCAGGTCGATGAGTCACTGCGATCCCCACGGGCGACCGTGGCAGTGGCTGCGTTGGCGGCCTGCCTGTGGGGTAACCCAC…
	DVII	TTAAAACAGCCTGTGGGTTGTACCCACCCACAGGGCCCACTGGGCGCTAGCACTCTGATTCTACGGAATCCTTGTGCGCCTGTTTTATGTCCCTTCCCCCAATCAGTAACTTAGAAGCATTGCACCTCTTTCGACCGTTAGCAGGCGTGGCGCACCAGCCATGTCTTGGTCAAGCACTTCTGTTTCCCCGGACCGAGTATCAATAGACTGCTCACGCGGTTGAGGGAGAAAACGTCCGTTACCCGGCTAACTACTTCGAGAAGCCTAGTAGCACCATGAAAGTTGCAGAGTGTTTCGCTCAGCACTTCCCCCGTGTAGATCAGGTCGATGAGTCACTGCGATCCCCACGGGCGACCGTGGCAGTGGCTGCGTTGGCGGCCTGCCTGTGGGGTAACCCAC…
	DI+DVI	CCCTTCCCCCAATCAGTAACTTAGAAGCATTGCACCTCTTTCGACCGTTAGCAGGCGTGGCGCACCAGCCATGTCTTGGTCAAGCACTTCTGTTTCCCCGGACCGAGTATCAATAGACTGCTCACGCGGTTGAGGGAGAAAACGTCCGTTACCCGGCTAACTACTTCGAGAAGCCTAGTAGCACCATGAAAGTTGCAGAGTGTTTCGCTCAGCACTTCCCCCGTGTAGATCAGGTCGATGAGTCACTGCGATCCCCACGGGCGACCGTGGCAGTGGCTGCGTTGGCGGCCTGCCTGTGGGGTAACCCACAGGACGCTCTAATATGGACATGGTGCAAAGAGTCTATTGAGCTAGTTAGTAGTCCTCCGGCCCCTGAATGCGGCTAATCCTAACTGCGGA…
	DI+DVI+DVII	CCCTTCCCCCAATCAGTAACTTAGAAGCATTGCACCTCTTTCGACCGTTAGCAGGCGTGGCGCACCAGCCATGTCTTGGTCAAGCACTTCTGTTTCCCCGGACCGAGTATCAATAGACTGCTCACGCGGTTGAGGGAGAAAACGTCCGTTACCCGGCTAACTACTTCGAGAAGCCTAGTAGCACCATGAAAGTTGCAGAGTGTTTCGCTCAGCACTTCCCCCGTGTAGATCAGGTCGATGAGTCACTGCGATCCCCACGGGCGACCGTGGCAGTGGCTGCGTTGGCGGCCTGCCTGTGGGGTAACCCACAGGACGCTCTAATATGGACATGGTGCAAAGAGTCTATTGAGCTAGTTAGTAGTCCTCCGGCCCCTGAATGCGGCTAATCCTAACTGCGGA…
	DI+DVI+5m1	CCCTTCCCCCAATCAGTAACTTAGAAGCATTGCACCTCTTTCGACCGTTAGCAGGCGTGGCGCACCAGCCATGTCTTGGTCAAGCACTTCTGTTTCCCCGGACCGAGTATCAATAGACTGCTCACGCGGTTGAGGGAGAAAACGTCCGTTACCCGGCTAACTACTTCGAGAAGCCTAGTAGCACCATGAAAGTTGCAGAGTGTTTCGCTCAGCACTTCCCCCGTGTAGATCAGGTCGATGAGTCACTGCGATCCCCACGGGCGACCGTGGCAGTGGCTGCGTTGGCGGCCTGCCTGTGGGGTAACCCACAGGACGCTCTAATATGGACATGGTGCAAAGAGTCTATTGAGCTAGTTAGTAGTCCTCCGGCCCCTGAATGCGGCTAATCCTAACCGCGGC…

## Sheet: Table S2
Table S2. Spacers and Regulatory sequences
Sequence type	Name	Sequence
5' Spacer	PolyA50	AAAAAAAAAAAAAAAAAAAAAAAAAAAAAAAAAAAAAAAAAAAAAAAAAA
	apt-EIF4G	AAAACTCACTATTTGTTTTCGCGCCCAGTTGCAAAAAGTGTCGTAATTGACTAAAAA
	β-globin 5‘UTR	ACATTTGCTTCTGACACAACTGTGTTCACTAGCAACCTCAAACAGACACC
3' UTR	PolyA50	AAAAAAAAAAAAAAAAAAAAAAAAAAAAAAAAAAAAAAAAAAAAAAAAAA
	PolyAC	AAAAACAAAAAACAAAAAAAAAAAAAAAAAAAAAAAAAAAAAAAAAAAAA
	β-globin 3‘UTR	GCTCGCTTTCTTGCTGTCCAATTTCTATTAAAGGTTCCTTTGTTCCCTAAGTCCAACTACTAAACTGGGGGATATTATGAAGGGCCTTGAGCATCTGGATTCTGCCTAATAAAAAACATTTATTTTCATTGC
	EV-A 3UTR	AGGTCAGATATACCTCAACCCCACCAGGGATCTGGTCGTGAATATGACTGGTGGGGGTAAATTTGTTATAACCAGAATAGC
	CVB3 3UTR	TAGATTAGAGACAATTTGAAATAATTTAGATTGGCTTAACCCTACTGTGCTAACCGAACCAGATAACGGTACAGTAGGGGTAAATTCTCCGCATTCGGTGCGG
	HBA1 3UTR	GCTGGAGCCTCGGTGGCCATGCTTCTTGCCCCTTGGGCCTCCCCCCAGCCCCTCCTCCCCTTCCTGCACCCGTACCCCCGTGGTCTTTGAATAAAGTCTGAGTGGGCGGCA
	HRV-B3 3UTR	ATAAATAGATAATATAGACATTTAGTTTGAATAGAAATAGATGTT
	SinV 3UTR	TCATAATCAATTTATTATTTTCTTTTATTTTATTCACATAATTTTGTTTTTAATATTTATTTTGTTTTTAACATTTC
miR122	1XmiR122	AAAACCAGAAGCTTGCTAGCCAAACACCATTGTCACACTCCATCACAAAA
	3XmiR122	AAAACCAGAAGCTTGCTAGCCAAACACCATTGTCACACTCCATCACCAAACACCATTGTCACACTCCAGATATCCAAACACCATTGTCACACTCCATCACAAAA

## Sheet: Table S3
	Table S3. Reporter sequences and Vaccine sequences
Type	Name	Sequence
Reporters	pRF plasmid	GACGGATCGGGAGATCTCCCGATCCCCTATGGTGCACTCTCAGTACAATCTGCTCTGATGCCGCATAGTTAAGCCAGTATCTGCTCCCTGCTTGTGTGTTGGAGGTCGCTGAGTAGTGCGCGAGCAAAATTTAAGCTACAACAAGGCAAGGCTTGACCGACAATTGCATGAAGAATCTGCTTAGGGTTAGGCGTTTTGCGCTGCTTCGCGATGTACGGGCCAGATATACGCGTTGACATTGATTATTGACTAGTTATTAATAGTAATCAATTACGGGGTCATTAGTTCATAGCCCATATATGGAGTTCCGCGTTACATAACTTACGGTAAATGGCCCGCCTGGCTGACCGCCCAACGACCCCCGCCCATTGACGTCAATAATGACGTATGTTCCCATAG…
	CircFLUC(Full Length with EV-A IRES)	GGGAGACCCTCGACCGTCGATTGTCCACTGGTCAACAATAGATGACTTACAACTAATCGGAAGGTGCAGAGACTCGACGGGAGCTACCCTAACGTCAAGACGAGGGTAAAGAGAGAGTCCAATTCTCAAAGCCAATAGGCAGTAGCGAAAGCTGCAAGAGAATGAAAATCCGTTGACCTTAAACGGTCGTGTGGGTTCAAGTCCCTCCACCCCCACGCCGGAAACGCAATAGCCGAAAAACAAAAAACAAAAAAATTAAAACAGCCTGTGGGTTGTACCCACCCACAGGGCCCACTGGGCGCTAGCACTCTGATTCTACGGAATCCTTGTGCGCCTGTTTTATGTCCCTTCCCCCAATCAGTAACTTAGAAGCATTGCACCTCTTTCGACCGTTAGCAG…
	CircGLUC(Full Length with EV-A IRES)	GGGAGACCCTCGACCGTCGATTGTCCACTGGTCAACAATAGATGACTTACAACTAATCGGAAGGTGCAGAGACTCGACGGGAGCTACCCTAACGTCAAGACGAGGGTAAAGAGAGAGTCCAATTCTCAAAGCCAATAGGCAGTAGCGAAAGCTGCAAGAGAATGAAAATCCGTTGACCTTAAACGGTCGTGTGGGTTCAAGTCCCTCCACCCCCACGCCGGAAACGCAATAGCCGAAAAACAAAAAACAAAAAAATTAAAACAGCCTGTGGGTTGTACCCACCCACAGGGCCCACTGGGCGCTAGCACTCTGATTCTACGGAATCCTTGTGCGCCTGTTTTATGTCCCTTCCCCCAATCAGTAACTTAGAAGCATTGCACCTCTTTCGACCGTTAGCAG…
	LinearGLUC	AATAAACTAGTATTCTTCTGGTCCCCACAGACTCAGAGAGAACCCGCCACCATGGGAGTCAAAGTTCTGTTTGCCCTGATCTGCATCGCTGTGGCCGAGGCCAAGCCCACCGAGAACAACGAAGACTTCAACATCGTGGCCGTGGCCAGCAACTTCGCGACCACGGATCTCGATGCTGACCGCGGGAAGTTGCCCGGCAAGAAGCTGCCGCTGGAGGTGCTCAAAGAGATGGAAGCCAATGCCCGGAAAGCTGGCTGCACCAGGGGCTGTCTGATCTGCCTGTCCCACATCAAGTGCACGCCCAAGATGAAGAAGTTCATCCCAGGACGCTGCCACACCTACGAAGGCGACAAAGAGTCCGCACAGGGCGGCATAGGCGAGGCGATCGTCGACATTCCT…
Vaccines	LinearOVA	AATAAACTAGTATTCTTCTGGTCCCCACAGACTCAGAGAGAACCCGCCACCATGGATTACAAGGACGACGATGACAAGGGCTCCATCGGCGCAGCAAGCATGGAATTTTGTTTTGATGTATTCAAGGAGCTCAAAGTCCACCATGCCAATGAGAACATCTTCTACTGCCCCATTGCCATCATGTCAGCTCTAGCCATGGTATACCTGGGTGCAAAAGACAGCACCAGGACACAGATAAATAAGGTTGTTCGCTTTGATAAACTTCCAGGATTCGGAGACAGTATTGAAGCTCAGTGTGGCACATCTGTAAACGTTCACTCTTCACTTAGAGACATCCTCAACCAAATCACCAAACCAAATGATGTTTATTCGTTCAGCCTTGCCAGTAGACTTTATGCT…
	CircOVA(Full Length)	GGGAGACCCTCGACCGTCGATTGTCCACTGGTCAACAATAGATGACTTACAACTAATCGGAAGGTGCAGAGACTCGACGGGAGCTACCCTAACGTCAAGACGAGGGTAAAGAGAGAGTCCAATTCTCAAAGCCAATAGGCAGTAGCGAAAGCTGCAAGAGAATGAAAATCCGTTGACCTTAAACGGTCGTGTGGGTTCAAGTCCCTCCACCCCCACGCCGGAAACGCAATAGCCGAAAAAAAAAAAAAAAAAAAAAAAAAAAAAAAAAAAAAAAAAAAAAAAAAACCCTTCCCCCAATCAGTAACTTAGAAGCATTGCACCTCTTTCGACCGTTAGCAGGCGTGGCGCACCAGCCATGTCTTGGTCAAGCACTTCTGTTTCCCCGGACCGAGTATCAAT…
	CircOVA(Circularized)	AAAATCCGTTGACCTTAAACGGTCGTGTGGGTTCAAGTCCCTCCACCCCCACGCCGGAAACGCAATAGCCGAAAAAAAAAAAAAAAAAAAAAAAAAAAAAAAAAAAAAAAAAAAAAAAAAACCCTTCCCCCAATCAGTAACTTAGAAGCATTGCACCTCTTTCGACCGTTAGCAGGCGTGGCGCACCAGCCATGTCTTGGTCAAGCACTTCTGTTTCCCCGGACCGAGTATCAATAGACTGCTCACGCGGTTGAGGGAGAAAACGTCCGTTACCCGGCTAACTACTTCGAGAAGCCTAGTAGCACCATGAAAGTTGCAGAGTGTTTCGCTCAGCACTTCCCCCGTGTAGATCAGGTCGATGAGTCACTGCGATCCCCACGGGCGACCGTGGCAGTGGCT…
	LinearB16	AATAAACTAGTATTCTTCTGGTCCCCACAGACTCAGAGAGAACCCGCCACCATGCTGGTCATGGCTCCACGAACCGTCCTCCTGCTGCTCTCTGCAGCCCTGGCCCTGACCGAAACCTGGGCCGGATCCGGATCCGGCAACATCGAGGGCATCGACAAGCTGACCCAGCTGAAGAAGCCCTTCCTGGTGAACAACAAGATCAACAAGATCGAGAACATCGGCTTCAGCCAGCCCCTGCGGCGGCTGGTGCTGCACGTGGTGAGCGCCGCCCAGGCCGAGCGGCTGGCCCGGGCCGAGGAGCCCAGCAAGCCCAGCTTCCAGGAGTTCGTGGACTGGGAGAACGTGAGCCCCGAGCTGAACAGCACCGACCAGCCCTTCCTGTGCGGCACCGCCTTCTTC…
	CircB16(Full Length)	GGGAGACCCTCGACCGTCGATTGTCCACTGGTCAACAATAGATGACTTACAACTAATCGGAAGGTGCAGAGACTCGACGGGAGCTACCCTAACGTCAAGACGAGGGTAAAGAGAGAGTCCAATTCTCAAAGCCAATAGGCAGTAGCGAAAGCTGCAAGAGAATGAAAATCCGTTGACCTTAAACGGTCGTGTGGGTTCAAGTCCCTCCACCCCCACGCCGGAAACGCAATAGCCGAAAAAAAAAAAAAAAAAAAAAAAAAAAAAAAAAAAAAAAAAAAAAAAAAACCCTTCCCCCAATCAGTAACTTAGAAGCATTGCACCTCTTTCGACCGTTAGCAGGCGTGGCGCACCAGCCATGTCTTGGTCAAGCACTTCTGTTTCCCCGGACCGAGTATCAAT…
	CircB16(Circularized)	AAAATCCGTTGACCTTAAACGGTCGTGTGGGTTCAAGTCCCTCCACCCCCACGCCGGAAACGCAATAGCCGAAAAAAAAAAAAAAAAAAAAAAAAAAAAAAAAAAAAAAAAAAAAAAAAAACCCTTCCCCCAATCAGTAACTTAGAAGCATTGCACCTCTTTCGACCGTTAGCAGGCGTGGCGCACCAGCCATGTCTTGGTCAAGCACTTCTGTTTCCCCGGACCGAGTATCAATAGACTGCTCACGCGGTTGAGGGAGAAAACGTCCGTTACCCGGCTAACTACTTCGAGAAGCCTAGTAGCACCATGAAAGTTGCAGAGTGTTTCGCTCAGCACTTCCCCCGTGTAGATCAGGTCGATGAGTCACTGCGATCCCCACGGGCGACCGTGGCAGTGGCT…
	LinearE6E7	AATAAACTAGTATTCTTCTGGTCCCCACAGACTCAGAGAGAACCCGCCACCATGCTGGTCATGGCTCCACGAACCGTCCTCCTGCTGCTCTCTGCAGCCCTGGCCCTGACCGAAACCTGGGCCGGATCCGGATCCGGCCACCAGAAGCGGACGGCGATGTTTCAAGACCCTCAGGAGCGCCCGCGGAAGCTGCCGCAGCTGTGCACGGAGCTCCAGACTACTATCCACGATATTATTCTGGAGTGCGTGTACTGCAAGCAGCAGCTTCTGCGGCGCGAGGTCTATGACTTCGCCTTCCGCGACGGGTGCATCGTATACCGCGACGGTAATCCGTACGCGGTGTGCGACAAGTGCCTGAAATTTTACTCGAAGATTTCAGAGTACCGTCACTATTGCTAC…
	CircE6E7(Full Length)	GGGAGACCCTCGACCGTCGATTGTCCACTGGTCAACAATAGATGACTTACAACTAATCGGAAGGTGCAGAGACTCGACGGGAGCTACCCTAACGTCAAGACGAGGGTAAAGAGAGAGTCCAATTCTCAAAGCCAATAGGCAGTAGCGAAAGCTGCAAGAGAATGAAAATCCGTTGACCTTAAACGGTCGTGTGGGTTCAAGTCCCTCCACCCCCACGCCGGAAACGCAATAGCCGAAAAAAAAAAAAAAAAAAAAAAAAAAAAAAAAAAAAAAAAAAAAAAAAAACCCTTCCCCCAATCAGTAACTTAGAAGCATTGCACCTCTTTCGACCGTTAGCAGGCGTGGCGCACCAGCCATGTCTTGGTCAAGCACTTCTGTTTCCCCGGACCGAGTATCAAT…
	CircE6E7(Circularized)	AAAATCCGTTGACCTTAAACGGTCGTGTGGGTTCAAGTCCCTCCACCCCCACGCCGGAAACGCAATAGCCGAAAAAAAAAAAAAAAAAAAAAAAAAAAAAAAAAAAAAAAAAAAAAAAAAACCCTTCCCCCAATCAGTAACTTAGAAGCATTGCACCTCTTTCGACCGTTAGCAGGCGTGGCGCACCAGCCATGTCTTGGTCAAGCACTTCTGTTTCCCCGGACCGAGTATCAATAGACTGCTCACGCGGTTGAGGGAGAAAACGTCCGTTACCCGGCTAACTACTTCGAGAAGCCTAGTAGCACCATGAAAGTTGCAGAGTGTTTCGCTCAGCACTTCCCCCGTGTAGATCAGGTCGATGAGTCACTGCGATCCCCACGGGCGACCGTGGCAGTGGCT…

## Sheet: Table S4
Table S4. siRNA
Gene	Sequence
PABPC1	AGCTGTTCCCAACCCTGTAAT
PCBP1	GCCTACTCGATTCAAGGACAA
PCBP2	CCCACTAATGCCATCTTCAAA
eIF4G1	CTCCATCGATTCTAACAACCA
eIF4G2	GTGCTCCTTGATGTTAAGTAA
eIF4E	AAGAGCGGCTCCACCACTAAA
eIF3D	TCAGTTGATGAAGATGCGCTA

## Sheet: Table S5
Table S5. qPCR primers
Figure	Gene	Primer name	Sequence
Fig 4 A&B	β-Actin	ACTIN-F	CGCCGCCAGCTCACCAT
		ACTIN-R	CTCGTCGCCCACATAGGAATC
	eIF3D	EIF3D-F	GCAGGTGGAAGCTTGGAGAT
		EIF3D-R	TCAACGCCATTACAGTGCCT
	eIF4E	EIF4E-F	ACTGTCGAACCGGAAACCAC
		EIF4E-R	GCCCATCTGTTCTGTAGGGG
	eIF4G1	EIF4G1-F	CGCTGAACAGAAGGTGGAGT
		EIF4G1-R	GGTTGGCCTCTATCCAGTCG
	eIF4G2	EIF4G2-F	AGCTGCAAGGACAGTCGAAG
		EIF4G2-R	TGTCCCAGAGGTGGTGTTTG
	PABPC1	PABP-F	GAGCTGTTCCCAACCCTGTAA
		PABP-R	AATGGATGAGGTCTGGCACC
	PCBP1	PCBP1-F	GATTGGGAAAGGCGGGTGTA
		PCBP1-R	TCCAGCATGACCAGGCAAAT
	PCBP2	PCBP2-F	GTGGCAGGGGATATGCTACC
		PCBP2-R	ACCTGCAAAGATGACCGGAG
Fig 4D	mouse β-actin	mActin-F	CCACCATGTACCCAGGCATT
		mActin-R	CGGACTCATCGTACTCCTGC
	mouse Cd11c	mCD11c-F	TCGTTATGCAATTGGGGTAGGA
		mCD11c-R	AGCATCAAAGTTCTCCACGCT
	mouse Cd40	mCD40-F	TTGTTGACAGCGGTCCATCT
		mCD40-R	GGTGGCATTGGGTCTTCTCA
	mouse Cd80	mCD80-F	CCTGGGAAAAACCCCCAGAA
		mCD80-R	ACAACGATGACGACGACTGT
	mouse Cd86	mCD86-F	TTACGGAAGCACCCACGATG
		mCD86-R	ACTACCAGCTCACTCAGGCT
	mouse IFNB	mIFNB-F	AACTCCACCAGCAGACAGTG
		mIFNB-R	GGTACCTTTGCACCCTCCAG
	mouse IL6	mIL6-F	CTGCAAGAGACTTCCATCCAG
		mIL6-R	AGTGGTATAGACAGGTCTGTTGG
	mouse H2-K1	mMHCI-F	TGAGAAGGAGAAACACAGGTGG
		mMHCI-R	AGATCAGAGGTCTGGGAGCC
	mouse H2-Aa	mMHCII-F	CATTCAAGGCCTGCGATCAG
		mMHCII-R	AAGAGGGACACACGCCTTC
